# Supplementary material for: Convalescent Plasma in a Patient with Protracted COVID-19 and Secondary Hypogammaglobulinemia Due to Chronic Lymphocytic Leukemia: Buying Time to Develop Immunity?
Source: Infect Dis Rep. 2021 Sep 27;13(4):855–64. doi: 10.3390/idr13040077 (PMC8544405; doi:10.3390/idr13040077)
Supplement: Supplementary file 1 [file idr-13-00077-s001.zip]

Archive with 1 entries (1 files):
- idr-1289327-supplementary.pdf
